# Supplementary material for: Integrated transcriptomic and network analysis reveals candidate immune–metabolic biomarkers in children with the inattentive type of ADHD
Source: Front Psychiatry. 2025 Oct 2;16:1642817. doi: 10.3389/fpsyt.2025.1642817 (PMC12529310; doi:10.3389/fpsyt.2025.1642817)
Supplement: Supplementary file 2 [file Table1.xlsx]

## Sheet: Sheet1
	[ALL]	Control	ADHD	p.overall
	N=32	N=15	N=17
Age	8.8 (1.6)	8.6 (1.5)	8.9 (1.7)	0.63
Gender:				1
female	6 (18.8%)	3 (20.0%)	3 (17.6%)
man	26 (81.2%)	12 (80.0%)	14 (82.4%)
