# Supplementary material for: Integrated transcriptomic and network analysis reveals candidate immune–metabolic biomarkers in children with the inattentive type of ADHD
Source: Front Psychiatry. 2025 Oct 2;16:1642817. doi: 10.3389/fpsyt.2025.1642817 (PMC12529310; doi:10.3389/fpsyt.2025.1642817)
Supplement: Supplementary file 3 [file Table2.xlsx]

## Sheet: Sheet1
node1	node2	combined_score
MRPL27	NDUFC1	0.152
MRPL27	UQCC3	0.152
SNRNP25	ZNF593	0.152
PNP	ZNF593	0.154
BOLA1	UQCC3	0.155
BANF1	COA3	0.158
BANF1	MRPL27	0.165
SNRNP25	UQCC3	0.165
FNTB	RPP25	0.167
COA3	MTERF3	0.168
CXCR5	LPAR5	0.168
CD180	ITGAE	0.174
COA3	SNRNP25	0.184
CD79B	LPAR5	0.192
FNTB	ZNF691	0.193
CD180	ICAM2	0.197
CXCR5	ICAM2	0.206
DYRK4	SNRNP25	0.209
ICAM2	ITGAE	0.216
BOLA1	MRPL27	0.218
CD180	CXCR5	0.227
BET1	NDUFAF3	0.237
CD79B	ICAM2	0.239
MRPL52	MTERF3	0.24
BOLA1	COA3	0.244
ICAM2	VPREB3	0.244
MRPL27	ZNF593	0.248
MRPL27	SNRNP25	0.251
NDUFAF3	UQCC3	0.251
COA3	NDUFC1	0.262
CD180	VPREB3	0.281
BANF1	PCGF1	0.284
COA3	UQCC3	0.286
COA3	NDUFAF3	0.321
BANF1	DYNLL1	0.323
MRPL52	UQCC3	0.336
MRPL52	NDUFC1	0.357
CHURC1-FNTB	FNTB	0.365
COA3	MRPL27	0.379
CD79B	ITGAE	0.396
HGH1	ZNF593	0.42
MRPL27	MTERF3	0.456
CD180	CD79B	0.465
CXCR5	ITGAE	0.54
CXCR5	VPREB3	0.551
CD79B	CXCR5	0.697
NDUFAF3	NDUFC1	0.86
MRPL27	MRPL52	0.913
CD79B	VPREB3	0.925
BET1	VAMP8	0.997
